# Supplementary material for: Larvicidal Activity of Essential Oil, Hydrolate, and Aqueous Extract from Leaves of Myrciaria floribunda Against Aedes Aegypti
Source: Molecules. 2025 Jul 25;30(15):3116. doi: 10.3390/molecules30153116 (PMC12348816; doi:10.3390/molecules30153116)
Supplement: Supplementary file 1 [file molecules-30-03116-s001.zip]

Archive with 1 entries (1 files):
- molecules-3733431-supplementary.pdf
